# Supplementary material for: Biochemical and Molecular Profiling of Wild Edible Mushrooms from Huila, Angola
Source: Foods. 2022 Oct 17;11(20):3240. doi: 10.3390/foods11203240 (PMC9601281; doi:10.3390/foods11203240)
Supplement: Supplementary file 1 [file foods-11-03240-s001.zip]

Archive with 1 entries (1 files):
- foods-1941359-supplementary.pdf
